# Supplementary material for: Conventional early infant diagnosis in Lesotho from specimen collection to results usage to manage patients: Where are the bottlenecks?
Source: PLoS One. 2017 Oct 10;12(10):e0184769. doi: 10.1371/journal.pone.0184769 (PMC5634554; doi:10.1371/journal.pone.0184769)
Supplement: S1 File — (ZIP) [file pone.0184769.s002.zip]

Archive with 1 entries (1 files):
- S1 File EID Dataset.accdb.accdb
